# Supplementary material for: Healthcare-associated parechovirus-A infection in hospitals with neonatal units in Japan: a nationwide survey
Source: Antimicrob Steward Healthc Epidemiol. 2026 Jun 29;6(1):e191. doi: 10.1017/ash.2026.10408 (PMC13312238; doi:10.1017/ash.2026.10408)
Supplement: Aizawa et al. supplementary material [file S2732494X26104082sup001.xlsx]

## Sheet: Instructions
	Please read the guidance on writing image and media descriptions on our Cambridge Core before completing this form.
	How to use
	Each 'Images' or 'Icons_InlineGraphics' sheet allows for details of 100 images or icons/inline graphics to be added.
	NOTE: Excel cannot differentiate between 1.1 and 1.10. Please include 'Fig' (or equivalent), e.g. 'Fig 1.1' / 'Fig 1.10', or place a space after the point (1. 1. / 1. 10)
	On each sheet, clicking on a column header shows help hints on requirements.
	Please do not rename this file and if using one of our OPRS systems, upload the file under the supplementary material designation.
	Please note: Alt text should be in the same language as the main text of the article.
	Images
	Please use this form to submit the descriptions for the images in your work. This includes anything captured as an image, including figures, graphs, charts, diagrams, maps, and linguistics trees. This also includes all tables, as these are displayed as images.
	All images must have alt-text. The alt-text is a short description, which must not exceed 250 characters. If you do not provide alt-text, this will be machine generated for you.
	Some images require a long description in addition to alt-text (see the guidance on Cambridge Core for more information).
	The final result should be a description which enables a non-sighted reader to access the same information and understanding as a sighted reader.
	The Images tab
	Please select the 'Type' of image. If a cell is greyed-out, nothing needs to be entered into it.
	Type	Explanation
	Image (alt-text and/or long description)	An image that is not already fully described by the surrounding text/caption (see below). If alt-text alone is not sufficient to describe the image, then a long description should also be provided. In this case, the alt-text must end with 'See long description.'
	Image fully described in text/caption	The text surrounding the image and/or the caption fully describes the content of the image. No alt-text to add (the alt-text is greyed out).
	Table (alt-text and long description)	Tables require both alt-text and long description so they are sufficiently described.
	Figure group (see instructions)	This is when a set of related images or tables are grouped together under a main caption that refers to the set. If a long description is required to describe the group as a whole, please select this 'Type'. Each of the individual images that are part of the group must be entered in the lines beneath this. These images must have a 'Type' of 'Image (alt-text and/or long description)' as the 'Figur…
	Decorative image	An image that has no informational purpose and is a design feature only so no alt-text to add (the alt-text is greyed out).
	The Icons_InlineGraphics tab
	If icons or inline graphics are used, it is likely that the same image will be used repeatedly through a book. Please use this tab to capture and paste each image once, and enter the alt-text required.
	Media Files
	Please use this form to submit the descriptions and details of accompanying files for videos and audio files in your work.
	All videos and audio files must have alt-text. The alt-text is a short description, which must not exceed 250 characters.
	All videos and audio files must have closed captions. All videos must have two files provided - 1) A standard video, and 2) A video with audio description. The only exception is for videos where the main audio track includes all information: then an audio description is not required. A transcript is always optional for videos, but will be used if provided. All audio files require a transcript.
	The Videos_AudioFiles tab
	Please select the 'Type' of media. If a cell is greyed-out, nothing needs to be entered into it.
	Type	Explanation
	Audio file with captions and transcript	Audio has alt-text, closed caption (VTT) file(s) and a descriptive transcript.
	Captioned standard video with accompanying audio described video	Video 1 has alt-text and closed captions (VTT) file(s). Video 2 has alt-text, closed captions (VTT) file(s) and an audio description.
	Captioned video with everything included in native audio track	Video has alt-text and closed caption (VTT) file(s). Please add 'All description included in native audio track' in the 'Caption'.

## Sheet: Images
Image no.	Type	alt-text	alt-text count	Long description	desc. count
Example 1	Image (Alt-text and/or Long Description)	A barn owl in flight, photographed from beneath. Its body and outstretched wings are white, contrasted against the black night sky.	131
Example 2	Image (Alt-text and/or Long Description)	A photograph of a group of protesters holding placards in front of a mural. See long description.	97	A photograph of a group of approximately ten women standing in front of a mural. They are holding handmade placards with slogans such as 'End the violence' and 'Why don't you care?'. The colourful painted mural shows a black woman with long braided hair and a flower crown. The woman in the centre of the crowd has her fist raised. She is wearing a t-shirt that reads 'Feminist'.	379
Example 3	Image fully described in text/caption
Example 4 (group)	Figure group (see instructions)			The mosaic is a white rectangle with a black border and black motifs. It takes up the floor of a small vestibule leading to the house's atrium. A large striped rudder is in the centre, taking up the entire length of the mosic. A trident is placed diagonally behind it. A small bird sits atop the rudder. Either side of the rudder are two fish, possibly dolphins, swimming downwards. In the top right…	611
Example 4.1	Image (Alt-text and/or Long Description)	A black and white floor mosaic. It is dirty and partly restored. It features a rudder and trident in the centre and is surrounded by two fish, possibly dolphins, and a literal seahorse with a horse body and the tail of a sea dragon.	232
Example 4.2	Image (Alt-text and/or Long Description)	A close-up of the top right-hand corner of the mosaic, showing a creature with a horse body and the curly tail of a sea dragon. It is made of small black tile pieces on a white background.	188
Example 5	Decorative image
Example 6 (table)	Table (Alt-text and Long Description)	Table showing answers to survey questions after the Agile Project Management course. See long description	105	Seven survey respondents are labelled from A to G and their answers to five statements are shown, describing how far they agree or disagree. The statements were, I learnt something new, the tutor was engaging, I would recommend the course, I enjoyed the course, and I can apply what I learnt in my role. Four respondents answered positively to all the statements, selecting either Agree or Strongly …	583
Figure	Image fully described in text/caption
Table 1	Table (Alt-text and Long Description)	Table showing details of seven patients with healthcare-associated parechovirus-A infection. See long description.	114	The contents of this table are summarized in the main text. The exception is the site of PeV-A detection; serum only in Patients 1 and 2, serum, CSF, and nasopharyngeal swab in Patient 3, serum and CSF in Patient 4, and CSF only in Patients 5, 6, 7.	249
Table 2	Table (Alt-text and Long Description)	Table showing source of infection and context in seven patients with healthcare-associated parechovirus-A infection. See long description.	138	In Patient 1, the source of infection was unknown and symptoms of mother and siblings were not avilable. In Patient 2, the source of infection was asymptomatic mother and symptom of sibling was vomiting. In Patient 3, the source of infection was unknown and symptoms of mother and siblings were not avilable. In Patient 4, the source of infection was mother with arthralgia and lethargy and siblings…	736
	Type
	Image (Alt-text and/or Long Description)
	Table (Alt-text and Long Description)
	Decorative image
	Image fully described in text/caption
	Figure group (see instructions)

## Sheet: Icons_InlineGraphics
Copy of icon/graphic	alt-text	alt-text count

## Sheet: Videos_AudioFiles
Media file no.	Type	alt-text	alt-text count	Media file name	VTT caption file(s)	Audio description file (video only)	Transcript file(optional for video)
	Type
	Audio file with captions and transcript
	Captioned video with everything included in native audio track
	Captioned standard video with accompanying audio described video
